# Supplementary material for: The relationship between auditory processing disorder and articulation disorders
Source: PLoS One. 2025 Oct 10;20(10):e0333016. doi: 10.1371/journal.pone.0333016 (PMC12513641; doi:10.1371/journal.pone.0333016)
Supplement: S1 Data — (XLSX) [file pone.0333016.s001.xlsx]

## Sheet: Sheet1
#	Sounds	type of error	PCC-R	Age	GIN (x>36)	MLD (x>7)	PPS(50%) right	PPS (50%) left	DPS(50%) Right	DPS (50%) left	RGDT (x>5)	Abnormality
1	/r/	Substitution	0.76	8	39	10	0.2	0.2	0.366	0.3	15	Abnormal
2	/r/	Substitution	0.76	12	40	0	0.3	0.166	0.933	0.933	0.6	Abnormal
3	/r/	Distortion	0.76	7	normal	12	0.333	0.3	0.133	0.233	36.25	Abnormal
4	/r/	Substitution	0.76	10	19	0	0.133	0.166	0.233	0.2997	25	Abnormal
5	/r/	Substitution	0.76	9	35	4-	0.566	0.333	0.3	0.333	28.75	Abnormal
6	/r/	Substitution	0.76	6	normal	normal	normal	normal	normal	normal	2.5	Normal
7	/r/	Distortion	0.76	10	abnormal	0	0.433	0.566	1	1	3.5	Abnormal
8	/r/	Substitution	0.76	9	abnormal	0	0.233	0.233	0.866	0.466	2.75	Abnormal
9	/r/	Substitution	0.76	7	35	14	0.233	0.133	0.033	0.2	15	Abnormal
10	/r/	Substitution	0.76	6	normal	normal	normal	normal	normal	normal	3.5	Normal
11	/r/	Distortion	0.76	8	44	0	0.866	0.933	1	0.933	4.75	Normal
12	/r/	Substitution	0.76	8	39	4	0.166	0.366	0.9	0.866	6.25	Abnormal
13	/r/	Substitution	0.76	6	normal	normal	normal	normal	normal	normal	1.25	Normal
14	/r/	Substitution	0.76	6	normal	normal	normal	normal	normal	normal	40	Abnormal
15	/r/	Distortion	0.76	15	42	4	0.866	0.866	0.933	0.933	2.25	Normal
16	/r/	Substitution	0.76	18	51	6	0.366	0.433	0.866	0.866	25	Abnormal
17	/r/	Substitution	0.76	10	19	0	0.133	0.166	0.233	0.3	25	Abnormal
18	/r/	Substitution	0.76	8	39	0	0.3	0.3	0.366	0.233	3.5	Abnormal
19	/r/	Substitution	0.76	9	44	0	0.866	0.933	1	0.933	4.75	Normal
20	/r/	distortion	0.76	14	31	-6	0.133	0.866	0.933	0.866	4	Abnormal
21	/r/	Substitution	0.76	9	46	0	0.2	0.2	0.166	0.066	0	Abnormal
22	/r/	Distortion	0.76	6	normal	14	normal	normal	normal	normal	0	Normal
23	/r/	Distortion	0.76	6	normal	14	normal	normal	normal	normal	40	Abnormal
#	Sounds	type of error	PCC-R	Age	GIN (x>36)	MLD (x>7)	PPS(50%) right	PPS (50%) left	DPS(50%) Right	DPS (50%) left	RGDT (x>5)	Abnormality
24	/s/	Substitution	0.87	12	47	4	0.8	0.55	0.933	0.933	4.25	Normal
25	/s/	Distortion	0.87	9	abnormal	0	6.6	0.066	0.266	0.066	25	Abnormal
26	/s/	Substitution	0.87	12	44	0	0.866	0.933	1	0.933	4.45	Normal
27	/s/	Substitution	0.87	11	49	2	0.5	0.7	1	1	20	Abnormal
28	/s/	Distortion	0.87	14	48	0	0.933	0.866	0.933	0.933	3.75	Normal
29	/s/	Substitution	0.87	11	33	8	0.866	0.266	0.933	0.866	3	Normal
30	/s/	Distortion	0.87	9	abnormal	abnormal	0	0	0	0	10.5	Abnormal
31	/s/	Distortion	0.87	8	35	0	0.933	0.933	0.933	93.3	17.5	Abnormal
32	/s/	Substitution	0.87	9	27	-2	0.733	0.866	1	1	2.25	Abnormal
33	/s/	Distortion	0.87	10	42	2	1	0.933	1	1	4.75	Normal
#	Sounds	type of error	PCC-R	Age	GIN (x>36)	MLD (x>7)	PPS(50%) right	PPS (50%) left	DPS(50%) Right	DPS (50%) left	RGDT (x>5)	Abnormality
34	/ʤ/	Distortion	0.9	9	25	4	0.4	0.333	0.866	0.866	5	Abnormal
35	/ʤ/	Distortion	0.9	11	25	6	abnormal	abnormal	abnormal	abnormal	32.5	Abnormal
36	/ʤ/	Distortion	0.9	7	normal	normal	0.1	0.2	0.166	0.133	40	Abnormal
37	/ʤ/	Distortion	0.9	8	36	2	0.733	0.8	1	1	3.5	Normal
38	/ʤ/	Distortion	0.9	6	normal	normal	normal	normal	normal	normal	18.75	Abnormal
39	/ʤ/	Substitution	0.9	9	45	4	0.2	0.2	0.166	0.133	32.5	abnormal
#	Sounds	type of error	PCC-R	Age	GIN (x>36)	MLD (x>7)	PPS(50%) right	PPS (50%) left	DPS(50%) Right	DPS (50%) left	RGDT (x>5)	Abnormality
40	/k/	Substitution	0.91	8	47	8	0.366	0.566	86.6	1	3.5	Normal
41	/k/	Substitution	0.91	9	27	18-	0.466	0.466	0.4	0.333	27.5	Abnormal
42	/k/	Distortion	0.91	6	normal	normal	normal	normal	normal	normal	33.35	Abnormal
43	/k/	Substitution	0.91	11	45	6	0.133	0.133	0.066	0.033	20	Abnormal
44	/k/	Distortion	0.91	12	14	4	0.733	0.5	0.933	0.833	21.25	Abnormal
#	Sounds	type of error	PCC-R	Age	GIN (x>36)	MLD (x>7)	PPS(50%) right	PPS (50%) left	DPS(50%) Right	DPS (50%) left	RGDT (x>5)	Abnormality
45	/q/	Substitution	0.87	8	abnormal	10	0.233	0.466	0.033	0.033	26.25	Abnormal
46	/q/	Substitution	0.87	11	36	0	0.4	0.066	0.166	0.3	10	Abnormal
47	/q/	Distortion	0.87	10	44	abnormal	0.2	0.233	0.366	0.1	21	Abnormal
#	Sounds	type of error		Age	GIN (x>36)	MLD (x>7)	PPS(50%) right	PPS (50%) left	DPS(50%) Right	DPS (50%) left	RGDT (x>5)	Abnormality
48	/θ/	Distortion	0.97	6	normal	normal	normal	normal	normal	normal	25	Abnormal
49	/θ/	Distortion	0.97	15	36	0	0.866	0.8	0.733	0.933	20	Abnormal
50	/θ/	Distortion	0.97	17	31	10	0.2	0.2	0.233	0.133	16.25	Abnormal
51	/θ/	Substitution	0.97	7	normal	4	0.2	0.133	0	0	18.75	Abnormal
